# Supplementary material for: Safety and efficacy profile of Trastuzumab deruxtecan in solid cancer: pooled reanalysis based on clinical trials
Source: BMC Cancer. 2022 Aug 26;22:923. doi: 10.1186/s12885-022-10015-6 (PMC9414434; doi:10.1186/s12885-022-10015-6)
Supplement: Supplementary file 2 — Additional file 2. [file 12885_2022_10015_MOESM2_ESM.xlsx]

## Sheet: Sheet1
Supplementary table 2. Data analysis detail of three subgroups.
All Grades
Group by	Study name	Subgroup within study	Calculations (Fixed)	Calculations (Fixed)	Calculations (Fixed)	Calculations (Fixed)	Calculations (Fixed)	Calculations (Fixed)	Calculations (Fixed)	Calculations (Fixed)	Calculations (Fixed)	Calculations (Fixed)	Calculations (Fixed)	Calculations (Fixed)	Calculations (Fixed)	Calculations (Fixed)	Calculations (Fixed)	Calculations (Fixed)	Calculations (Fixed)	Calculations (Fixed)	Calculations (Fixed)	Calculations (Fixed)	Calculations (Fixed)
			Point	Study Variance	Tau^2 Within	Tau^2 Between	Total Variance	IV-Weight	W	T*W	T^2*W	W^2	W^3	C	Q	Q df	I^2	B	K	Summary Point		Group T^2	Group T^2 Variance
Abdominal distension			-2.66921	0.45633	0	0	0.45633		14.9623	-26.1454	49.2936	158.294	1877.86	4.3828	3.60676	1	72.2743	13.0088	2	-1.74741	0.0668346	0.594772	1.35445
Abdominal pain			-8.18988	0.483827	0	0	0.483827		48.9024	-90.2605	171.993	867.132	19094.1	31.1704	5.39653	3	44.4088	10.1614	4	-1.84573	0.0204489	0.0768849	0.0209169
Alanine aminotransferase increased			-9.02353	0.728249	0	0	0.728249		75.1979	-114.763	180.341	2062.5	72214.8	47.7703	5.19681	4	23.0296	6.95482	5	-1.52614	0.0132982	0.0250534	0.00609538
Alopecia			-7.17511	0.936196	0	0	0.936196		313.335	-155.174	123.26	15585.4	1.02049e+06	263.595	46.4124	10	78.454	303.14	11	-0.495234	0.00319147	0.138138	0.00872566
Anaemia			-5.71494	0.848581	0	0	0.848581		311.525	-180.081	137.452	14099	842793	266.267	33.3541	10	70.0187	139.304	11	-0.578062	0.00321001	0.0877094	0.00392968
Cholangitis			-5.44242	1.61472	0	0	1.61472		2.82576	-8.01034	22.9663	4.48491	7.72818	1.23861	0.258947	1	0	1	2	-2.83476	0.353887	0	1.30366
Constipation			-10.9032	0.961121	0	0	0.961121		260.249	-266.244	305.366	9629.63	446728	223.247	32.9885	10	69.6864	136.2	11	-1.02304	0.00384248	0.102974	0.00546558
Cough			-10.6192	1.16676	0	0	1.16676		67.2443	-108.947	181.468	1252.16	29290.7	48.6233	4.95662	5	0	5	6	-1.62016	0.0148711	0	0.00422971
Decreased appetite			-1.85085	0.861809	0	0	0.861809		299.244	-147.824	180.355	12583.8	684624	257.192	107.331	10	90.683	1604.78	11	-0.493992	0.00334175	0.378435	0.0485209
Decreased lymphocyte count			-10.6432	1.48019	0	0	1.48019		50.7458	-85.7198	157.259	966.337	20673.7	31.7032	12.4613	4	67.9007	57.5477	5	-1.6892	0.0197061	0.266893	0.114513
Decreased neutrophil count			-6.46909	0.887935	0	0	0.887935		313.305	-161.305	130.65	14963.6	933244	265.545	47.6021	10	78.9925	311.533	11	-0.514849	0.00319177	0.141604	0.00883605
Decreased platelet count			-8.14224	0.809104	0	0	0.809104		253.276	-244.78	257.597	9876.8	490750	214.28	21.0285	9	57.201	56.7605	10	-0.966455	0.00394826	0.0561347	0.00247237
Decreased white blood cell count			-11.5996	1.0295	0	0	1.0295		261.475	-271.736	304.481	10202.8	516436	222.454	22.0806	10	54.7115	57.0918	11	-1.03924	0.00382446	0.0543062	0.0023074
Diarrhoea			-9.60289	0.987301	0	0	0.987301		274.496	-255.908	263.718	10278.2	479922	237.052	25.1399	10	60.2226	73.6607	11	-0.932281	0.00364304	0.0638674	0.00262167
Dizziness			-3.75662	0.308742	0	0	0.308742		13.0078	-24.4114	45.821	84.9404	556.848	6.47791	0.00870881	1	0	1	2	-1.87667	0.0768767	0	0.0476607
Dysgeusia			-5.13156	0.370023	0	0	0.370023		28.0004	-48.2574	83.2016	302.694	3688.06	17.1901	0.0322816	2	0	2	3	-1.72345	0.0357137	0	0.0135364
Dyspnea			-1.7492	0.146739	0	0	0.146739		6.81481	-11.9205	20.8513	46.4417	316.492	-3.9118e-15	1.85237e-13	0	0	0	1	-1.7492	0.146739	0	0
Ejection fraction decreased			-11.5832	3.25043	0	0	3.25043		6.05139	-17.2746	54.4832	22.1452	96.8942	2.39187	5.16997	2	61.315	14.5111	3	-2.85466	0.165251	1.32531	5.07289
Electrocardiogram QT prolonged			-10.173	2.15002	0	0	2.15002		11.0908	-29.1364	80.5147	85.2863	763.041	3.40091	3.97074	2	49.6315	8.23181	3	-2.62709	0.0901652	0.579474	1.42343
Epistaxis			-4.00221	0.23765	0	0	0.23765		17.6631	-35.9156	73.4021	163.337	1572.24	8.41574	0.372268	1	0	1	2	-2.03337	0.0566153	0	0.0282387
Fatigue			-6.31099	1.00021	0	0	1.00021		325.91	-93.117	76.207	17169.2	1.20063e+06	273.23	49.6022	10	79.8396	353.413	11	-0.285714	0.00306833	0.144941	0.00946797
Headache			-6.69259	2.20126	0	0	2.20126		40.9677	-66.2361	111.783	971.662	25812.6	17.25	4.69361	2	57.3889	14.0695	3	-1.61679	0.0244095	0.156151	0.0945653
Hypoalbuminaemia			-5.86335	0.459107	0	0	0.459107		22.7771	-44.7769	88.4827	199.034	1936.52	14.0387	0.456662	2	0	2	3	-1.96588	0.0439038	0	0.0202957
Hypokalaemia			-11.0921	1.73449	0	0	1.73449		46.5124	-79.5723	137.128	491.912	6071.24	35.9365	0.997662	5	0	5	6	-1.71078	0.0214996	0	0.00774336
Hyponatraemia			-4.96634	0.467247	0	0	0.467247		11.9259	-28.7791	69.5972	91.1794	783.002	4.28039	0.148694	1	0	1	2	-2.41316	0.0838512	0	0.10916
Increased alanine aminotransferase			-2.31677	0.156942	0	0	0.156942		6.37179	-14.762	34.2001	40.5998	258.693	-6.17085e-15	1.23679e-13	0	0	0	1	-2.31677	0.156942	0	0
Increased aspartate aminotransferase			-11.1832	1.37079	0	0	1.37079		98.7505	-128.206	178.682	2836.55	109718	70.0261	12.2337	6	50.9553	29.875	7	-1.29829	0.0101265	0.0890201	0.0121848
Increased blood alkaline phosphatase			-4.40323	1.253	0	0	1.253		7.08616	-14.57	30.0805	38.9029	235.597	1.59617	0.122989	1	0	1	2	-2.05612	0.14112	0	0.785001
Increased blood bilirubin			-16.4625	4.15405	0	0	4.15405		10.9773	-34.2831	109.237	34.0381	120.052	7.87657	2.1683	4	0	4	5	-3.12308	0.0910968	0	0.128948
Infusion-related reactions			-12.5746	3.54891	0	0	3.54891		3.43832	-13.9735	57.1341	5.06299	8.64508	1.96581	0.344914	2	0	2	3	-4.06405	0.290839	0	1.03509
Interstitial lung disease			-18.3587	3.56674	0	0	3.56674		56.726	-125.504	291.121	1098.53	24430.2	37.3605	13.4486	5	62.8215	53.2042	6	-2.21246	0.0176286	0.226137	0.0762342
Intestinal perforation			-3.21888	2.08	0	0	2.08		0.480769	-1.54754	4.98133	0.231139	0.111125	1.79354e-16	0	0	0	0	1	-3.21888	2.08	0	0
Malaise			-9.4801	1.17114	0	0	1.17114		83.5598	-94.7801	124.469	1473.62	32262.2	65.9244	16.9618	6	64.6265	55.9163	7	-1.13428	0.0119675	0.166279	0.0257322
Nasopharyngitis			-4.32835	0.278577	0	0	0.278577		16.1377	-34.8478	75.2538	144.566	1398.12	7.17935	0.00295886	1	0	1	2	-2.15941	0.0619669	0	0.0388025
Nausea			10.2763	0.935334	0	0	0.935334		273.601	262.271	268.245	11142.4	601286	232.876	16.8342	10	40.5971	30.9076	11	0.958591	0.00365496	0.0293469	0.00113984
Neutropenia			-2.68102	0.213699	0	0	0.213699		4.67949	-12.5458	33.6356	21.8976	102.47	-4.49684e-15	0	0	0	0	1	-2.68102	0.213699	0	0
Oedema			-7.95792	0.639244	0	0	0.639244		28.9321	-57.0629	113.144	246.316	2419.01	20.4185	0.598283	3	0	3	4	-1.9723	0.0345637	0	0.0143914
Pneumonitis			-12.9685	1.32926	0	0	1.32926		22.6631	-54.7614	139.642	116.746	651.738	17.5118	7.32083	4	45.3614	13.726	5	-2.41632	0.0441245	0.189634	0.0895186
Pyrexia			-10.3246	1.19421	0	0	1.19421		76.5752	-104.156	148.383	1183.52	22054.8	61.1196	6.71293	6	10.6202	7.54101	7	-1.36017	0.0130591	0.0116645	0.00403737
Rush			-1.89712	0.0766667	0	0	0.0766667		13.0435	-24.745	46.9443	170.132	2219.12	-1.26557e-14	1.76331e-13	0	0	0	1	-1.89712	0.0766667	0	0
Stomatitis			-4.79836	0.703359	0	0	0.703359		41.1945	-50.0411	64.4722	570.386	9014.23	27.3484	3.68463	3	18.5807	4.57259	4	-1.21475	0.0242751	0.0250336	0.0122273
Upper respiratory tract infection			-3.75926	0.693042	0	0	0.693042		12.4145	-25.7883	53.9908	118.294	1246.17	2.88583	0.421353	1	0	1	2	-2.07727	0.080551	0	0.240154
Vomiting			-5.2288	0.872542	0	0	0.872542		322.097	-136.796	95.9418	15635.6	983709	273.553	37.8442	10	73.5758	188.812	11	-0.424704	0.00310466	0.101787	0.00504633
Weight decreased			-5.28253	0.345209	0	0	0.345209		27.2944	-48.8583	89.2083	259.48	2566.19	17.7877	1.74962	2	0	2	3	-1.79005	0.0366375	0	0.0126421
Overall			-306.315	50.1603	0	0	50.1603	4183.53	4183.53	-3311.25	5266.44	157295	8.59407e+06	4145.93	2645.59	232	91.2307	57454.5	233	-0.791498	0.000239033	0.582159	0.00668513
Grade 3 and more
Group by	Study name	Subgroup within study	Calculations (Fixed)	Calculations (Fixed)	Calculations (Fixed)	Calculations (Fixed)	Calculations (Fixed)	Calculations (Fixed)	Calculations (Fixed)	Calculations (Fixed)	Calculations (Fixed)	Calculations (Fixed)	Calculations (Fixed)	Calculations (Fixed)	Calculations (Fixed)	Calculations (Fixed)	Calculations (Fixed)	Calculations (Fixed)	Calculations (Fixed)	Calculations (Fixed)	Calculations (Fixed)	Calculations (Fixed)	Calculations (Fixed)
			Point	Study Variance	Tau^2 Within	Tau^2 Between	Total Variance	IV-Weight	W	T*W	T^2*W	W^2	W^3	C	Q	Q df	I^2	B	K	Summary Point		Group T^2	Group T^2 Variance
Abdominal pain			-18.3575	4.54438	0	0	4.54438		4.44634	-19.9129	89.834	6.10228	9.77739	3.07391	0.654357	3	0	3	4	-4.47849	0.224904	0	0.634994
Alanine aminotransferase increased			-21.3983	5.82149	0	0	5.82149		7.84372	-31.6285	129.585	20.6949	69.4614	5.20532	2.04832	4	0	4	5	-4.03234	0.127491	0	0.295254
Alopecia			-55.7769	20.19	0	0	20.19		6.44648	-33.0305	172.763	4.18767	3.0647	5.79688	3.52054	10	0	10	11	-5.12381	0.155123	0	0.595171
Anaemia			-19.0095	1.44712	0	0	1.44712		147.882	-250.794	517.538	2698.24	59983.3	129.636	92.2144	10	89.1557	1067.29	11	-1.69591	0.00676216	0.634194	0.127017
Cholangitis			-5.44242	1.61472	0	0	1.61472		2.82576	-8.01034	22.9663	4.48491	7.72818	1.23861	0.258947	1	0	1	2	-2.83476	0.353887	0	1.30366
Constipation			-55.051	19.1905	0	0	19.1905		6.93008	-34.2305	173.964	4.89984	3.87946	6.22304	4.88548	10	0	10	11	-4.93941	0.144298	0	0.516445
Cough			-28.3778	11.1425	0	0	11.1425		3.45141	-15.983	76.647	2.18364	1.54851	2.81873	2.63238	5	0	5	6	-4.63085	0.289736	0	1.25861
Decreased appetite			-39.421	8.4386	0	0	8.4386		44.9674	-125.345	403.24	434.222	6167.06	35.3111	53.8446	10	81.428	488.022	11	-2.78746	0.0222383	1.24167	0.782794
Decreased lymphocyte count			-12.9889	2.05757	0	0	2.05757		29.9396	-70.951	175.042	297.36	3386.58	20.0076	6.90223	4	42.0477	13.3768	5	-2.3698	0.0334006	0.145056	0.066833
Decreased neutrophil count			-15.8697	1.79473	0	0	1.79473		210.34	-276.403	440.407	6119.37	213908	181.248	77.1911	10	87.0451	822.16	11	-1.31408	0.0047542	0.370715	0.0500544
Decreased platelet count			-23.3489	2.19902	0	0	2.19902		89.1442	-216.005	542.774	1050.14	14566	77.3639	19.3738	9	53.5455	45.2488	10	-2.4231	0.0112178	0.134091	0.0151203
Decreased white blood cell count			-24.0839	2.26847	0	0	2.26847		113.359	-244.656	567.634	1626.34	27993.4	99.0123	39.6084	10	74.7529	188.891	11	-2.15824	0.00882153	0.299038	0.0385357
Diarrhoea			-44.02	9.31995	0	0	9.31995		22.3938	-86.113	341.997	66.9031	242.921	19.4063	10.8596	10	7.91536	11.8254	11	-3.84539	0.0446552	0.0442937	0.0628001
Dizziness			-9.47047	4.03516	0	0	4.03516		0.991288	-4.694	22.2292	0.491326	0.243523	0.495644	0.00190936	1	0	1	2	-4.73525	1.00879	0	8.14124
Dysgeusia			-14.7102	6.04794	0	0	6.04794		1.48812	-7.29851	36.033	0.738175	0.366171	0.992078	0.237359	2	0	2	3	-4.90451	0.671988	0	4.06414
Dyspnea			-3.97029	1.01887	0	0	1.01887		0.981481	-3.89677	15.4713	0.963306	0.945467	-4.96998e-16	1.62665e-14	0	0	0	1	-3.97029	1.01887	0	0
Ejection fraction decreased			-14.7102	6.04794	0	0	6.04794		1.48812	-7.29851	36.033	0.738175	0.366171	0.992078	0.237359	2	0	2	3	-4.90451	0.671988	0	4.06414
Electrocardiogram QT prolonged			-13.9827	5.04872	0	0	5.04872		1.97095	-8.75485	39.8961	1.44876	1.17865	1.23589	1.00757	2	0	2	3	-4.44194	0.507369	0	2.61877
Epistaxis			-10.2215	4.02546	0	0	4.02546		0.993678	-5.07913	26.071	0.4937	0.245292	0.496837	0.109294	1	0	1	2	-5.11144	1.00636	0	8.10218
Fatigue			-35.8613	7.37553	0	0	7.37553		72.182	-198.86	557.03	1059.59	21211.2	57.5025	9.17331	10	0	10	11	-2.75498	0.0138539	0	0.00604862
Headache			-13.8659	5.09419	0	0	5.09419		1.97072	-9.18996	44.6394	1.46247	1.20925	1.22862	1.78435	2	0	2	3	-4.66325	0.507428	0	2.64986
Hypoalbuminaemia			-12.4829	3.55047	0	0	3.55047		3.41167	-13.1892	52.6426	4.93635	8.23865	1.96478	1.65406	2	0	2	3	-3.86592	0.293111	0	1.03618
Hypokalaemia			-16.8928	3.07725	0	0	3.07725		19.2661	-49.5057	135.161	80.3263	367.881	15.0968	7.952	5	37.1228	13.1798	6	-2.56958	0.0519047	0.195539	0.115656
Hyponatraemia			-6.23485	0.699985	0	0	0.699985		5.71719	-17.8864	57.4006	16.3511	46.7869	2.8572	1.44271	1	30.6861	2.08142	2	-3.12852	0.174911	0.154946	0.509927
Increased alanine aminotransferase			-4.34381	1.01299	0	0	1.01299		0.987179	-4.28812	18.6267	0.974523	0.962029	-1.67834e-16	4.21104e-14	0	0	0	1	-4.34381	1.01299	0	0
Increased aspartate aminotransferase			-26.6894	6.83245	0	0	6.83245		11.5805	-41.5325	156.742	25.3296	62.2537	9.39319	7.78856	6	22.9639	10.2791	7	-3.58643	0.0863523	0.19041	0.233002
Increased blood alkaline phosphatase			-7.17702	3.10772	0	0	3.10772		1.4125	-4.56772	16.5956	1.08613	0.892156	0.643559	1.82457	1	45.1926	3.32906	2	-3.23378	0.707965	1.28127	16.0759
Increased blood bilirubin			-20.0182	6.65279	0	0	6.65279		4.83634	-18.0415	70.9523	6.08654	9.34916	3.57783	3.64983	4	0	4	5	-3.73042	0.206768	0	0.624957
Infusion-related reactions			-14.7102	6.04794	0	0	6.04794		1.48812	-7.29851	36.033	0.738175	0.366171	0.992078	0.237359	2	0	2	3	-4.90451	0.671988	0	4.06414
Interstitial lung disease			-28.4054	7.57042	0	0	7.57042		5.94776	-28.3741	135.784	7.37468	10.9774	4.70785	0.423836	5	0	5	6	-4.77055	0.16813	0	0.451184
Intestinal perforation			-3.21888	2.08	0	0	2.08		0.480769	-1.54754	4.98133	0.231139	0.111125	1.79354e-16	0	0	0	0	1	-3.21888	2.08	0	0
Malaise			-31.7845	12.1673	0	0	12.1673		4.44353	-20.2402	93.5946	3.17338	2.53714	3.72937	1.40048	6	0	6	7	-4.55499	0.225047	0	0.862801
Nasopharyngitis			-10.2215	4.02546	0	0	4.02546		0.993678	-5.07913	26.071	0.4937	0.245292	0.496837	0.109294	1	0	1	2	-5.11144	1.00636	0	8.10218
Nausea			-32.2784	4.13771	0	0	4.13771		72.3324	-201.704	569.83	814.372	11184.3	61.0737	7.36512	10	0	10	11	-2.78857	0.0138251	0	0.00536194
Neutropenia			-2.91777	0.263514	0	0	0.263514		3.79487	-11.0726	32.3072	14.4011	54.6501	1.06308e-14	3.11751e-13	0	0	0	1	-2.91777	0.263514	0	0
Oedema			-19.4015	8.06629	0	0	8.06629		1.98358	-9.62286	46.9373	0.983651	0.487793	1.48768	0.254248	3	0	3	4	-4.85127	0.50414	0	2.71102
Pneumonitis			-20.8719	5.58118	0	0	5.58118		5.38837	-21.3622	86.0358	6.93011	10.3525	4.10224	1.34515	4	0	4	5	-3.96451	0.185585	0	0.475387
Pyrexia			-30.9729	11.6781	0	0	11.6781		5.36247	-22.3035	97.3527	5.93302	8.97064	4.25607	4.5883	6	0	6	7	-4.15919	0.186481	0	0.662466
Rush			-5.44242	2.00866	0	0	2.00866		0.497845	-2.70948	14.7461	0.247849	0.123391	4.06332e-16	0	0	0	0	1	-5.44242	2.00866	0	0
Stomatitis			-17.4131	7.12425	0	0	7.12425		2.45712	-10.573	46.8395	1.69085	1.30615	1.76898	1.34396	3	0	3	4	-4.303	0.406981	0	1.91738
Upper respiratory tract infection			-8.66129	4.08866	0	0	4.08866		0.978614	-4.25702	19.7274	0.478989	0.234515	0.489158	1.20923	1	17.3029	1.46224	2	-4.35005	1.02185	0.42774	12.2223
Vomiting			-44.3297	11.3002	0	0	11.3002		28.1452	-102.868	386.452	132.592	765.351	23.4341	10.4784	10	4.56539	10.9986	11	-3.65491	0.0355301	0.0204137	0.0400561
Weight decreased			-12.0564	2.54518	0	0	2.54518		3.90499	-15.0645	59.3907	5.6794	9.13331	2.45059	1.27572	2	0	2	3	-3.85775	0.256083	0	0.666066
Overall			-865.125	246.43	0	0	246.43	958.426	958.426	-2275.48	6615.73	14531.9	360105	943.263	1213.32	232	80.8788	17358.2	233	-2.37418	0.00104338	1.04034	0.0390184
